# Supplementary material for: Traditional Gender Differences Create Gaps in the Effect of COVID-19 on Psychological Distress of Japanese Workers
Source: Int J Environ Res Public Health. 2021 Aug 16;18(16):8656. doi: 10.3390/ijerph18168656 (PMC8391574; doi:10.3390/ijerph18168656)
Supplement: Supplementary file 1 [file ijerph-18-08656-s001.zip]

Archive with 1 entries (1 files):
- ijerph-1313543-supplementary.pdf
